# Supplementary material for: Self-reported adaptability among postgraduate dental learners and their instructors: Accelerated change induced by COVID-19
Source: PLoS One. 2022 Jul 14;17(7):e0270420. doi: 10.1371/journal.pone.0270420 (PMC9282474; doi:10.1371/journal.pone.0270420)
Supplement: S1 File — (XLSX) [file pone.0270420.s001.xlsx]

## Sheet: Sheet1
ID	I was able to effectively cope with the higher technological demands of distance learning.	I was able to manage my time and efforts to cope with the transition to distance learning.	I was able to monitor and evaluate my performance, and if need be- intervene, to cope with the transition to distance learning.	I sought help, if needed, from students, colleagues, University staff, and/ or family members to cope with the transition to distance learning.	How did you feel about the transition to distance learning at the beginning?	How do you feel about the transition to distance learning now that some time has elapsed?	How did you cope with the transition to distance learning (related to the learning experience, or otherwise: personal-level, environment, and friends and family)?	Reflect on the changes to your teaching approach due to the transition to distance learning.
1	Agree	Neutral	Agree	Agree	Challenging	Coping better, more convenient at times	In some areas it is ok, but some materials do require interaction with students and hands on interaction	None
2	Agree	Strongly agree	Agree	Strongly agree	somehow Stressed	Used to it and found it beneficial	Satisfactorily	trying to make students involved and leave time for discussion and reflection
3	Strongly agree	Strongly agree	Strongly agree	Strongly agree	I felt very happy with it from the start having been familiar with Teams	Feel fine about it. Missing the hands on clinical training though	Fine.	When this is all over, online teaching /meetings should continue. Very efficient use of time.
4	Agree	Agree	Agree	Agree	That I feel have more free time while staying home	Overwhelmed, working 24/7. Not sure if students are learning with full attention during the lectures.	It was easy.	I am only a speaker; I can't demonstrate using a whiteboard, Attention span is less than an hour, It gets tiring if I have two lecture at the same time in a day.
5	Agree	Agree	Neutral	Agree	slight apprehension	comfortable	very well	no issue
6	Strongly agree	Strongly agree	Strongly agree	Strongly agree	That it was the best alternative available.	Very useful tool.	It is very time consuming.	One should actively try to elicit the participation from the students.
7	Strongly agree	Strongly agree	Strongly agree	Strongly agree	Was skeptical to how effective it will be for teaching and how easy it will be to run	I have to say that I am very comfortable with it now and getting used to doing things this way.	I adjusted my schedule, changed the attitude towards working at home.	I try to have more objective assessments before/after the session to test the students' attainmnet of information
8	Agree	Strongly agree	Agree	Agree	very positive as I gained new teaching and learning skills	adapting well and try making the most of it	I coped well Thanks to good friends and family	The online teaching experience has opened new way to facilitate the teaching process. however, I feel the students interaction is a bit less than normal
9	Agree	Agree	Agree	Agree	Interesting and useful	Something that I can live with and utilize	Helped me personally and professionally a lot	Technology in delivering teaching material is very useful
10	Agree	Strongly agree	Agree	Strongly agree	At the beginning I was doubting the students engagement. I found it difficult to be the only person with my camera on, talking to the screen. I wasn't sure even if I need to look directly to the small laptop camera or to look at the screen where my presentation was shared from my desktop. Very tiny things but they made us feel I can say differently towards our self-assessment as an instructor. Al…	I started to call the residents and ask for their input and opinion more frequently in order to keep the dialogue two sided, to overcome the physical distance. I think residents and myself found it easier to interact and understand the virtual classroom by time. I personally think many aspects of the distance learning has advantages, such as flexibility and convenience. But I think it is more con…	I think I coped well, specially that our residents were in touch via WhatsApp group which made it easier to keep the connection and update each other of any issue. I think allocating a working space at home was also very helpful. It made me in transiting to work mode, once I sit at that desk.Another important factor I think was approachability .	I started to share more links, videos and reading material with my residents to support their learning in case they needed any further references. We arranged for online meetings on Teams to discuss their research, questions regarding their presentation, etc as it used to be during the office hours.
11	Strongly agree	Strongly agree	Strongly agree	Strongly agree	The transition has been professionally managed by MBRU faculty and staff. It was a smooth transition.	It is more realistic as faculty and students became more familiar with the tools that they are currently use for distance learning.	Very comfortable with it	Implementing different methods of students engagement and assigning activities to keep students thinking during the class.
12	Agree	Neutral	Agree	Strongly agree	Actually no choice we should do	We are not yet sure	Demanding	Completely change and re-sitting
13	Strongly agree	Strongly agree	Strongly agree	Agree	It was alright.	The same feeling that I had in beginning.	Coped well.	Good changes.
14	Strongly agree	Strongly agree	Strongly agree	Strongly agree	An inevitable challenge that all academicians are facing... and additional ways to establish a two way communication and keeping the students engaged	It is a platform that will be used more frequently in the future. Transition was a lot easier thanks to tech support.	A smaller group of students make it relatively easy to handle and keep them engaged. However, the live face-to-face interaction is lacking. Seminars and presentations are made more interactive between faculties and students.	More focus on interactive seminars and discussions rather than one-way delivery of seminars.
15	Strongly agree	Strongly agree	Agree	Agree	On the beginning it was bit challenging, but with the use of the system it became interesting	I'm feeling comfortable	with the internal university training and the continuous use the transition was fine	I need longer preparation some times i feel its strange since i cant meet the student live
16	Strongly agree	Strongly agree	Strongly agree	Neutral	good	very good	didnt need to cope, was already familiar with distance learning	I have to put extra effort to make the sessions interactive
17	Strongly agree	Strongly agree	Strongly agree	Neutral	Excited about it	Very happy with it	Coped well	Smooth transition
18	Strongly agree	Agree	Strongly agree	Strongly agree	I was confident of my abilities to successfully transition to distance learning but had concerns about the effectiveness of the digital tools employed by MBRU and more so of abilities of some students to be able to successfully navigate the transition to distance learning.	Things have fortunately gone well at all fronts! I am happy about all facets of distance learning.	I successfully transitioned to distance learning and coped well at all levels.	I tried to reduce the amount of information delivered during a single session. I tried to keep the sessions short so to not loose the attention of the students.
