# Supplementary material for: Self-reported adaptability among postgraduate dental learners and their instructors: Accelerated change induced by COVID-19
Source: PLoS One. 2022 Jul 14;17(7):e0270420. doi: 10.1371/journal.pone.0270420 (PMC9282474; doi:10.1371/journal.pone.0270420)
Supplement: S2 File — (XLSX) [file pone.0270420.s002.xlsx]

## Sheet: Sheet1
ID	I was able to effectively cope with the higher technological demands of distance learning.	I was able to manage my time and efforts to cope with the transition to distance learning.	I was able to monitor and evaluate my performance, and if need be- intervene, to cope with the transition to distance learning.	I sought help, if needed, from colleagues, instructors, University staff, and/ or family members to cope with the transition to distance learning.	How did you feel about the transition to distance learning at the beginning?	How do you feel about the transition to distance learning now that some time has elapsed?	How did you cope with the transition to distance learning (related to the learning experience, or otherwise: personal-level, environment, and friends and family)?	Reflect on the changes to your learning approach due to the transition to distance learning.
1	Neutral	Neutral	Neutral	Agree	confusion, difficulty & frustration with many internet related problems, much higher responsibilities, time management issues	difficulty & frustration with many internet related problems, higher responsibilities, time management issues	frustration, exhaustion, too many responsibilities	no personal free time to read or work, lack of sleep , always busy, no good routine, we have to be available 24/7 for anything or everything that comes along
2	Agree	Agree	Agree	Agree	scared and concerned	better more comfortable	it was challenging in the beginning as I had to keep an eye on my father all the time due to his health issues, but gradually coping improved	way lots of change due to being away from campus
3	Strongly agree	Strongly agree	Strongly agree	Neutral	I was so excited about it	Its a better and more efficient way of learning	I got more time to focus on my studies. Distance learning is was a blessing for me	I became more dependent on myself with learning and finding resources. Less time is wasted on chatting with others. More time to study. Less time spent on transport to be present in class (it used to take 2 hours 30 mins everyday)
4	Agree	Disagree	Agree	Agree	difficult	difficult	very hard too learn online while at home	-
5	Strongly agree	Strongly agree	Strongly agree	Strongly agree	Found it simple and easy	still simple and easy to use	coped well	almost nothing major changed
6	Agree	Neutral	Agree	Strongly agree	I was excited to try this experience	had difficulty in concentrating during long sessions, I preferred that if the lecture is video recorded so we can get back to it whenever convenient to us. online midterms are difficult no enough time was given, and it is stressful with the camera on, and whenever I move it disconnect from the exam.	I focused on preparing the lecture ahead, and I try my best to participate during the meeting, our faculty try their best to interact with us, and when I present a lecture I try to have a break in the middle with a funny slide or something that is out of the subject to refresh. according to the personal level, I exercise daily that helped a lot especially when I included yoga in my schedule and a…	I am reading more, spending most of the time studying, which is stressful as well since no much time left for personal interests, what I used to finish in one hour I finish it now in 3 hours. let's be positive and say I'm not bored at home at all, which I like the most because I feel productive.
7	Agree	Agree	Agree	Agree	it was hard at the beginning but it go easier with time	its amazing and time saving	personally is saved me a lot of time and efforts, I only faced some technical issue at the beginning. I tried to manage my time with the help and support of my family .	I'm used to e learning since I started my post-grade the only difference is the use of Microsoft teams for classes and meetings
8	Strongly agree	Strongly agree	Strongly agree	Strongly agree	Its a new Pleasant experience	I’m happy with it. I just miss my Clinical work and my patients.	Tried to adapt to the reality and knowing the fact that its for our own benefit	I honestly think I performed much better. Specially that I don’t have to go through traffic anymore.
9	Neutral	Disagree	Disagree	Agree	Nice experience but not practical	Nice experience but not practical	Can’t stay focused for long time	Not IT lover
10	Neutral	Disagree	Neutral	Agree	As a way of learning it was fine but at the beginning I faced some difficulty managing my time between my classes and my daughter classes. But now things are getting better. I do find some difficulties sometimes. But I am trying to manage my time	Things has settled down and I got used to it	I tried my best to be more organized toward managing my time I go to a much quite place (My father house) when I have exam or I have to present.	No big changes. As I find Microsoft teams is a good mean of virtual learning. Discussions are held the same way as we do in class
11	Agree	Neutral	Neutral	Neutral	It was actually easy in the beginning, but started exhausting as the days went by	I feel distracted most of the times during the lecture	it's been difficult to manage both family and university at once	well, didn't make any changes
12	Strongly agree	Agree	Agree	Disagree	It was a fun, new experience. A bit challenging, but doable	It is a good experience	Time management, and more online study groups to compensate for study groups in the library	Different situations require different measures, and we have to adapt and acclimatize to new situation. Also, it is good to go through different life experiences
13	Strongly agree	Strongly agree	Agree	Strongly agree	At the beginning i was happy because its new	I felt its a bit tiring , its hard to study at home sometimes due to the atmosphere. And that I’m studying alone not with my colleagues	I tend to meet with my colleagues online to study together lectures	The only disadvantage is headache sometimes from electronics use.
14	Neutral	Agree	Agree	Agree	I was worried at the beginning.	It's not that bad.	It's not easy to have kids and do distance learning unless you isolate yourself for sometime.	Group study is one of the best ways to keep distance learning as close as physical learning.
15	Neutral	Neutral	Neutral	Neutral	difficult as home is not the place for taking class and to be in concentration	better than before a bit used to it	trying to cop until now	good
16	Strongly agree	Strongly agree	Agree	Agree	will not be as effective as the ordinary way of teaching	It is very effective and practical	I it is a nice experience sometimes difficult to cop with it, but most of the time it is practical & save travel time and effort	excellent
17	Neutral	Neutral	Neutral	Agree	it was difficult and strange	much easier and better	it is ok, but i have always net connection problems	yes, somtime it is difficlt to focus and concentrate for long period, and difficult ti stay for long period infron of computer
18	Agree	Agree	Agree	Agree	Its good .. nice experience	Its ok .. the way of teaching is still the same by our doctors	Its better from the point that we have extra time with our family as we spend alot of time foing and coming back from the university around 2:30 hours every day	It is suitable for me and more comfortable durimg these days , but not for ever, at the end we need to study in the university more social interaction
19	Strongly agree	Strongly agree	Strongly agree	Strongly agree	A good experience.	I like it.	It was fine.	It is better. I am having enough time to study and read.
20	Agree	Agree	Agree	Agree	It was difficult	Great experience	The most important thing that my family understand the situation and don’t interrupt me during the classes	Not yet
21	Strongly agree	Strongly agree	Agree	Neutral	Hard to focus on the tasks	Easier and getting used to it, but the motivation is less in performing better	Arrange a study place at home Changing the place from time to time Time management Looking for a quiet place	increase the self-learning portion related to conventional learning methods
22	Agree	Agree	Agree	Agree	new and exciting experience	feel very good about it	I had no problems in transitioning to the distance learning but I do miss my doctors, friends and colleagues	I had more time to study but that could be due to the absence of clinical time and the curfews
23	Strongly agree	Strongly agree	Strongly agree	Strongly agree	CONCENTRATION IN CLASS WAS NOT EASY AT THE beginning, I was hesitant to participate in the class unlike in the normal class setting I would have been more interactive.	I am more comfortable with it because I got the hang of it, I am actually liking this change because it allows me multitask and be more productive. I still believe in the traditional method of teaching, human interaction, but for a change this is a good experience.	the university was very cooperative, the doctors made us feel more at ease, our colleagues shared with us the obstacles they had and how they over came them	lecture wise, I am more comfortable in the traditional way , attending classes in campus. but the extra time the online learning has given me made me more focused on studying after the lecture was done. which will hopefully rase my GPA
24	Agree	Neutral	Neutral	Strongly agree	I disliked it! I’m a mother and having my kids around doesn’t make it easy to focus.	I still dislike it!	I’m suffering! And that will reflect on my grades since concentration and focus isn’t possible with kids at home + some need home schooling and supervision at the same time I’m having my classes!!!	Triple effort needed!
25	Agree	Neutral	Neutral	Agree	Tough	Now its easy and helpful	I think its useful,Especially in Ramadan time .	-
26	Neutral	Disagree	Disagree	Agree	It was hard to cope	A little bit better	I guess by time I became more familiar with it	More used to write notes on tablet
27	Strongly agree	Agree	Agree	Strongly agree	Good idea	Easy and helpful	By having a schedule to follow	Excellent
28	Agree	Agree	Agree	Agree	Fine tried to adapt	Better	Looked at bright side of it, that we are learning while we r at home relaxing	Got more time to work on my thesis
29	Strongly agree	Agree	Agree	Agree	Different	Got use to it but it can not take place of the traditional learning environment	Just got use to it	Missed the face to face discussions
30	Neutral	Neutral	Neutral	Agree	It was difficult since I am mum and my son has e-learning as well. It was hard to balance between two	Little bit better	The learning experience was good since I tried something new	I feel it is not that much beneficial as learning in the university because the environment in the house is different. Most of the time I can't focus.
31	Agree	Agree	Agree	Agree	First couple of days were a challenge	Smooth	Smooth	Different method of learning
32	Agree	Agree	Agree	Agree	Good	Good	Good	Good
33	Agree	Agree	Agree	Agree	Happy	More happy	It was dood	Good changes
34	Disagree	Disagree	Strongly Disagree	Neutral	Hard to cope . Less learning effectiveness	Has alot of limitations to learn	Not easy . Challenging	It's hard to fully grasp dense subjects with personal interaction from mentors. New methods of teaching with limit the amount student can learn
35	Strongly agree	Agree	Neutral	Neutral	Feel better and safe	It’s not bad	Hard to manage my time offline .. feels like I’m working 24/7	Nothing changed much
36	Strongly agree	Strongly agree	Strongly agree	Strongly agree	It was smooth	It’s fantastic experience my supervisors are always available to help and give us time for discussion etc I’m very pleased	Talking about it to each other and supervisors being extra helpful	I spend more time reading and preparing in advance to enhance the learning experience
37	Agree	Neutral	Agree	Neutral	Its a great opportunity. In my case would have been better if i didnt have other responsibilities and little kids (5 and 3) to look after	Great however the level of engagement is less. Also time effective, some questions and discussions in the lecture time are not effective and do not contribute to our knowledge. Good flexibility when it comes to lecture timings when it comes to lecturer or student/resident.	Properly scheduled my day. That was also beneficial to set a daily routine during these times. Some lectures were recorded or pre-recorded, which was very helpful as i get many distractions because of my kids.	More time to study and review material. Less engagement online however more responsibility in learning (self directed learning)
38	Neutral	Agree	Agree	Agree	It was really difficult initially	Gradually became easier as i adapted and accepted the change	I live alone so it was much easier to do	My learning approach was less stressful as I had more time
39	Agree	Agree	Agree	Neutral	little bit difficult in the beginning, but become better with time	very good,I like it	it was easy	good and no problems, I can read extra resources
40	Strongly agree	Strongly agree	Strongly agree	Strongly agree	Good idea	Excellent	I have my ways	Satisfied
41	Neutral	Neutral	Agree	Neutral	Difficult	Easy	Good	Good
42	Neutral	Strongly Disagree	Neutral	Neutral	Not good	Better	Not good	Not good
43	Agree	Agree	Agree	Agree	Was good and become better with time	Excellent for lectures, not good for the exams, But we miss the clinical part.	Good	We can more focus and concentrate with the lecturer, not like full classroom
44	Strongly agree	Strongly agree	Strongly agree	Strongly agree	At the beginning I was wondering how it will be	But then I was surprised by how it was easy and smooth for us .	I used to attended many webinars	-
45	Agree	Agree	Agree	Agree	scared but optimistic as I was sure MBRU will provide the best for me and my colleagues	I feel comfortable	it was difficult in the beginning however we coped with it as time passed	distance learning is sort of different from on campus in terms of interaction, competition, and motivation from my own opinion
46	Strongly agree	Agree	Strongly agree	Strongly agree	Not easy but I had fun.	A new life skill that is add to me.	It was not very difficult to cope, my family was supporting me all the time.	I started reading and searching more, I also started to prepare for the lectures long time before we have the classes.
47	Strongly agree	Strongly agree	Strongly agree	Neutral	It was a new experience but not totally as i attended online classes previusly	It is a better way of learning	I used to study by my own before. So i am used to long distance and self learning	Self dependance, more time to focus on studies
48	Neutral	Neutral	Agree	Agree	strange,, sometime funny	it was ok	fine	fine
49	Agree	Agree	Neutral	Agree	Good	Good	Good	Good
50	Agree	Agree	Neutral	Agree	At the beginning had same issue to interaction but the study was smooth	Good	Very good experience	Our staff work a Great job for distance learning .. so no big change
51	Agree	Agree	Agree	Neutral	strange a little bit, but totally good	Excellent, its easy, I can concentrate with the lecturer more,not like the status in big classroom with large group of people,the voice very clear. Its ideal for lectures but we missed the clinical part,and it is not good for exams since not all the students have the same conditions during the exam time.	personally, it was better for lectures only	It give us more time to study and to use another resources to read.
52	Strongly agree	Strongly agree	Agree	Agree	Perfect	Perfect	Good	I prefer that this type of learning continues even after covid-19 period
53	Agree	Agree	Neutral	Strongly agree	I couldn't concentrate during lectures, midterms were the worst	Good idea for certain subjects, other subjects need face to face conversation like case presentation	I tried to manage my time and informed all family members about my schedule so they know I am busy having a class to minimize any interruption. Had a free crime in my schedule to do things I love not related to uni	Group study was the best part, and usually, I study in the library or cafe now I found a way to stay motivated studying at home
